# Supplementary material for: Dietary Advanced Glycation End-Products and Colorectal Cancer Risk in the European Prospective Investigation into Cancer and Nutrition (EPIC) Study
Source: Nutrients. 2021 Sep 8;13(9):3132. doi: 10.3390/nu13093132 (PMC8470201; doi:10.3390/nu13093132)
Supplement: Supplementary file 1 [file nutrients-13-03132-s001.zip]

Archive with 1 entries (1 files):
- nutrients-1356582-supplementary.pdf
